# Supplementary material for: Multidirectional characterization of cellular composition and spatial architecture in human multiple primary lung cancers
Source: Cell Death Dis. 2023 Jul 25;14(7):462. doi: 10.1038/s41419-023-05992-w (PMC10366158; doi:10.1038/s41419-023-05992-w)
Supplement: Supplementary file 3 — Table S2 NGS data [file 41419_2023_5992_MOESM3_ESM.xls]

## Sheet: MPLC P2-P31
Patient No.	Tumor-specific mutation	Mutation abundance in 1 lesion	Mutation abundance in 2 lesion	Number of unique mutations in 1 lesion	Number of unique mutations in 2 lesion	Number of shared mutations in 1 lesion	Number of shared mutations in 2 lesion
P1-chenxin	CDKN2A, c.150+1G>T	N	0.1	9 （100%）	9 （100%）	0 （0%）	0 （0%）
	NFE2L2, c.101g>A (p.R34Q)	N	0.086
	NFKBIA, c.741del (p.Y248Tfs*25)	0.017	N
	PI3KCA, c.3127A>G (p.M1043V)	N	0.074
	TP53, c.311dup (p.S106Qfs*43)	0.274	N
	ABCB1, c.181C>T (p.H61Y)	N	0.09
	ADGRB3, c.4127C>A (p.T1406K)	N	0.066
	HDAC9, c.331C>A (p.Q111K)	N	0.087
	NSD1, c.5045A>T (p.Q1682L)	N	0.038
	PTPN13, c.6119A>T (p.Q2040L)	0.24	N
	RET, c.928C>A (p.L310M)	0.228	N
	RUNX1, c.1223C>T (p.A408V)	N	0.063
	RUNX1T1, c.1037G>T (p.R346L)	0.108	N
	SGK1, c.408G>C (p.K136N)	0.011	N
	STAG2, c.1456G>T (p.D486Y)	0.325	N
	TP53, c.740A>T (p.N247I)	N	0.047
Patient No.	Tumor-specific mutation	Mutation abundance in 1 lesion	Mutation abundance in 2 lesion	Number of unique mutations in 1 lesion	Number of unique mutations in 2 lesion	Number of shared mutations in 1 lesion	Number of shared mutations in 2 lesion
P2-yangjie	EGFR, c.2573T>G (p.L858R)	0.179	0.245	2 （66.67%）	1 （50%）	1 （33.33%）	1 （50%）
	STAG2, c.3054-2A>C	0.01	N
	DTL, c.343A>G (p.T115A)	0.006	N
	ERBB2, c.1543C>T (p.H512Y)	N	0.004
Patient No.	Tumor-specific mutation	Mutation abundance in 1 lesion	Mutation abundance in 2 lesion	Number of unique mutations in 1 lesion	Number of unique mutations in 2 lesion	Number of shared mutations in 1 lesion	Number of shared mutations in 2 lesion
P3-wangdianjin	EGFR, c.2573T>G (p.L858R)	0.194	N	5 （100%）	3 （100%）	0 （0%）	0 （0%）
	ERGR, c.2253_2277delinsT (p.S752_I759del)	N	0.186
	BTK, c.1361A>T (p.H454L)	0.23	N
	FANCD2, c.2839G>A (p.D947N)	0.014	N
	PBRM1, c.2507G>A (p.R836Q)	0.012	N
	RNF43, c1334G>A (p.G445E)	0.19	N
	TP53, c.396G>C (p.K132N)	N	0.217
	AXL, c.1358_1373delCCTGTGTCCTCATCTT (p.A453Gfs*29)	N	0.265
Patient No.	Tumor-specific mutation	Mutation abundance in 1 lesion	Mutation abundance in 2 lesion	Number of unique mutations in 1 lesion	Number of unique mutations in 2 lesion	Number of shared mutations in 1 lesion	Number of shared mutations in 2 lesion
P4-sunping	EGFR, c.2573T>G (p.L858R)	0.157	N	3 （100%）	1 （100%）	0 （0%）	0 （0%）
	ERBB2, c.2313_2324dup (p.Y772_A775dup)	N	0.227
	KMT2B, c.5807C>T (p.S1936F)	0.145	N
	TNFSF11, c.851G>A (p.R284Q)	0.022	N
Patient No.	Tumor-specific mutation	Mutation abundance in 1 lesion	Mutation abundance in 2 lesion	Number of unique mutations in 1 lesion	Number of unique mutations in 2 lesion	Number of shared mutations in 1 lesion	Number of shared mutations in 2 lesion
P5-zhangyongcai	AMER1, c.103G>A (p.E35K)	0.26	N	9 （100%）	8 （100%）	0（0%）	0 （0%）
	EGFR, c.2240_2257delTAAGAGAA GCAACATCTC(p.L747_P753 delinsS)	0.418	N
	EPHA5, c.284delC (p.P95Lfs*10)	0.023	N
	EZH2, c.2239G>C (p.E747Q)	0.115	N
	FANCA, c.3618T>A (p.F1206L)	N	0.035
	FGFR4, c.160C>T (p.R54C)	N	0.026
	GATA3, c.370C>A (p.H124N)	0.101	N
	GATA3, c.401C>T (p.P134L)	0.086	N
	GRIN2A, c.1996A>C (p.S666R)	N	0.04
	INPP4B, c.1442T>A (p.I481N)	N	0.035
	MCL1, amplification	N	2.1 times
	MSH6, c.3197A>G (p.Y1066C)	N	0.097
	MSH6, 8-10 exon deletion	N	0.069
	MYH9, c.4111A>T (p.K1371)	0.227	N
	RAD50, c.784C>G (p.L262V)	N	0.076
	TP53, c.451C>T (p.P151S)	0.486	N
	VEGFA, amplification	1.7 times	N
Patient No.	Tumor-specific mutation	Mutation abundance in 1 lesion	Mutation abundance in 2 lesion	Number of unique mutations in 1 lesion	Number of unique mutations in 2 lesion	Number of shared mutations in 1 lesion	Number of shared mutations in 2 lesion
P6-piaosuyun	AR, c.102_37 6dup(p.H126PfsX141)	N	0.048	0 （0%）	3 （75%）	1 （100%）	1 （25%）
	ATM, c.8851- 9_8860delTCTGTTTAG GTCCTTCTAT	N	0.015
	EGFR, SMAD3, c.101_102insCCTT(p.V35LfsX77)	N	0.116
	MYH9, c.5815G>A(p.A1939T)	0.012	0.023
Patient No.	Tumor-specific mutation	Mutation abundance in 1 lesion	Mutation abundance in 2 lesion	Number of unique mutations in 1 lesion	Number of unique mutations in 2 lesion	Number of shared mutations in 1 lesion	Number of shared mutations in 2 lesion
P7-tianzhian	NOTCH2, c.5959G>A(p.V1987I)	0.016	0.012	2 （66.7%）	1 （50%）	1 （33.3%）	1 （50%）
	RARA, c.862G>T(p.D288Y)	10.6%%	N
	SMAD3, c.101_102insCCTT(p.V35LfsX77)	0.031	N
	TP53, c.659A>G(p.Y220C)	N	0.182
Patient No.	Tumor-specific mutation	Mutation abundance in 1 lesion	Mutation abundance in 2 lesion	Number of unique mutations in 1 lesion	Number of unique mutations in 2 lesion	Number of shared mutations in 1 lesion	Number of shared mutations in 2 lesion
P8-mahongzhi	ALK fusion, EML4:exon13~ALK:exon 20	0.088	N	2 （66.7%）	2 （66.7%）	1 （33.3%）	1 （33.3%）
	BUB1B, c.2094C>G (p.I698M)	0.031	N
	EGFR, c.2573T>G (p.L858R)	N	0.015
	ERBB2, c.929C>T (p.S310F)	N	0.033
	TP53, c.578A>G (p.H193R)	0.021	0.013
Patient No.	Tumor-specific mutation	Mutation abundance in 1 lesion	Mutation abundance in 2 lesion	Number of unique mutations in 1 lesion	Number of unique mutations in 2 lesion	Number of shared mutations in 1 lesion	Number of shared mutations in 2 lesion
P9-gaolixin	SOX2, c.313C>A (p.H105N)	0.055	N	5 （100%）	2 （100%）	0 （0%）	0 （0%）
	STK11, c.920+1G>C	0.056	N
	TACC3, c.1871G>T (p.G624V)	N	0.015
	TMEM127, c.145G>T (p.A49S)	0.024	N
	TP53, c.643A>G (p.S215G)	0.258	N
	TP53, c.796G>T (p.G266)	N	0.131
	WT1, c.401C>T (p.T134M)	0.015	N
Patient No.	Tumor-specific mutation	Mutation abundance in 1 lesion	Mutation abundance in 2 lesion	Number of unique mutations in 1 lesion	Number of unique mutations in 2 lesion	Number of shared mutations in 1 lesion	Number of shared mutations in 2 lesion
P10-shenshuya	EGFR, c.2235_2249delGGAATTAA GAGAAGC (p.E746_A750del)	0.212	N	2 （100%）	3 （100%）	0 （0%）	0 （0%）
	ERBB2, c.2313_2324dupATACGTG ATGGC (p.Y772_A775dup)	N	0.081
	CBLB, c.560G>T (p.G187V)	0.143	N
	SMARCA4, c.1318_1344del (p.K440_R448del)	N	0.089
	TP53, c.404G>T (p.C135F)	N	0.107
Patient No.	Tumor-specific mutation	Mutation abundance in 1 lesion	Mutation abundance in 2 lesion	Number of unique mutations in 1 lesion	Number of unique mutations in 2 lesion	Number of shared mutations in 1 lesion	Number of shared mutations in 2 lesion
P11-wangjianhua	EGFR, c.2236_2250delGAATTAAGAG AAGCA (p.E746_A750del)	0.15	N	2 （100%）	2 （100%）	0 （0%）	0 （0%）
	EGFR, c.2300_2308dupCCAGCGTGG (p.A767_V769dup)	N	0.028
	ERBB2 fusion, ERBB2:exon27~IGR (downstream GRB7)	N	0.044
	TSHR, c.1348C>T (p.R450C)	0.215	N
Patient No.	Tumor-specific mutation	Mutation abundance in 1 lesion	Mutation abundance in 2 lesion	Number of unique mutations in 1 lesion	Number of unique mutations in 2 lesion	Number of shared mutations in 1 lesion	Number of shared mutations in 2 lesion
P12-fengdianbao	EGFR, c.2573T>G (p.L858R)	0.104	N	4 （100%）	3 （100%）	0 （0%）	0 （0%）
	EGFR, c.2311_2312insCAC (p.N771delinsTH)	N	0.032
	PRF1, c.79G>A (p.A27T)	N	0.015
	SMO, c.389A>G (p.Y130C)	0.036	N
	SRSF2, c.20dupC (p.P8Sfs*62)	0.078	N
	EGFR, c.2311_2312insCAC (p.N771delinsTH)	N	0.032
	TP53, c.455C>T (p.P152L)	0.062	N
Patient No.	Tumor-specific mutation	Mutation abundance in 1 lesion	Mutation abundance in 2 lesion	Number of unique mutations in 1 lesion	Number of unique mutations in 2 lesion	Number of shared mutations in 1 lesion	Number of shared mutations in 2 lesion
P13-zhaoshikun	EGFR, c.2573T>G (p.L858R)	N	0.203	0 （0%）	4 （80%）	1 （100%）	1 （20%）
	NKX2-1, amplification	N	2.2 times
	APC, c.5693C>T (p.T1898I)	N	0.019
	GRIN2A, c.2486C>T (p.A829V)	0.011	0.011
	XPC, c.100G>A (p.E34K)	N	0.052
Patient No.	Tumor-specific mutation	Mutation abundance in 1 lesion	Mutation abundance in 2 lesion	Number of unique mutations in 1 lesion	Number of unique mutations in 2 lesion	Number of shared mutations in 1 lesion	Number of shared mutations in 2 lesion
P14-liuguizeng	EPHA3, c.723G>T (p.R241S)	0.068	0.012	7 （77.78%）	1 （33.3%）	2 （22.22%）	2 （66.7%）
	EXT1, c.686A>T (p.N229I)	0.076	N
	FANCC, c.314C>T (p.S105F)	0.04	N
	MLH1, c.287C>T (p.T96I)	0.056	N
	PKHD1, c.5450T>A (p.V1817E)	0.125	N
	RICTOR, c.1152-2A>T	0.051	N
	ROS1, c.6745G>T (p.D2249Y)	0.066	N
	RUNX1T1, c.1027C>T (p.R343W)	N	0.047
	MLH1, c.287C>T (p.T96I)	0.056	N
	TP53, c.569C>G (p.P190R)	0.083	0.023
Patient No.	Tumor-specific mutation	Mutation abundance in 1 lesion	Mutation abundance in 2 lesion	Number of unique mutations in 1 lesion	Number of unique mutations in 2 lesion	Number of shared mutations in 1 lesion	Number of shared mutations in 2 lesion
P15-xushijie	FAT1, c.13291_13298delATCGAAAG (p.14431)	0.357	N	3 （100%）	2 （100%）	0 （0%）	0 （0%）
	KMT2A, c.4504C>T (p.R1502)	0.034	N
	KRAS, c.35G>T (p.G12V)	N	0.148
	POLD1, c.298G>T(p.E100)	N	0.148
	EIF1AX, c.25G>C (p.G9R)	0.405	N
Patient No.	Tumor-specific mutation	Mutation abundance in 1 lesion	Mutation abundance in 2 lesion	Number of unique mutations in 1 lesion	Number of unique mutations in 2 lesion	Number of shared mutations in 1 lesion	Number of shared mutations in 2 lesion
P16-jiangyurong	EGFR, c.2240_2257delTAAGAGAAGCAACATCTC (p.L747 P753delinsS)	0.386	0.001	4 （80%）	0 （0%）	1 （20%）	1（100%）
	AXL, c.1358_1373delCCTGTGTCCTCATCTT(p.A453Gfs29)	0.265	N
	EGFR, c.2665A>G (p.R889G)	0.45	N
	RICTOR, c.3272G>A (p.S1091N)	0.046	N
	SMARCA4, c.3479G>A (p.G1160E)	0.175	N
Patient No.	Tumor-specific mutation	Mutation abundance in 1 lesion	Mutation abundance in 2 lesion	Number of unique mutations in 1 lesion	Number of unique mutations in 2 lesion	Number of shared mutations in 1 lesion	Number of shared mutations in 2 lesion
P17-liguiru	FH, c.775A>G (p.M259V)	N	0.133	2 （100%）	2 （100%）	0 （0%）	0（0%）
	NKX2-1, c.781C>T (p.P261S)	0.095	N
	ROS1, c.5552T>C (p.V1851A)	0.195	N
	SMAD4, c.1529G>T (p.G510V)	N	0.01
Patient No.	Tumor-specific mutation	Mutation abundance in 1 lesion	Mutation abundance in 2 lesion	Number of unique mutations in 1 lesion	Number of unique mutations in 2 lesion	Number of shared mutations in 1 lesion	Number of shared mutations in 2 lesion
P18-panshufeng	EGFR, c.2573T>G (p.L858R)	0.386	0.001	3 （75%）	4 （80%）	1 （25%）	1（20%）
	EGFR, c.2319_2320insTAC (p.H773_V774insY)	N	0.052
	TP53, c.372delGCinsAA (p.C124)	0.016	N
	CHD4, c.4150C>T (p.P1384S)	0.051	N
	GNAS, c.49G>A (p.D17N)	0.175	N
	RAF1, c.781C>A (p.P261T)	N	0.156
	RAF1, c.1171A>T (p.R391W)	N	0.204
	UGT1A1, c.506T>C (p.V169A)	N	0.191
Patient No.	Tumor-specific mutation	Mutation abundance in 1 lesion	Mutation abundance in 2 lesion	Number of unique mutations in 1 lesion	Number of unique mutations in 2 lesion	Number of shared mutations in 1 lesion	Number of shared mutations in 2 lesion
P19-zhengyanhua	EGFR, c.2308_2309insGCAGCGTGG(p.V769_D770insGSV)	0.056	N	1 （50%）	2 （66.67%）	1 （50%）	1（33.33%）
	BRAF, c.1801A>G (p.K601E)	N	0.052
	MAP2K1, c.301_309delCTGGAGATCinsGAT (p.L101 1103delinsD)	N	0.019
	ΕΡ300, c.892G>A (p.G298R)	0.072	0.035
Patient No.	Tumor-specific mutation	Mutation abundance in 1 lesion	Mutation abundance in 2 lesion	Number of unique mutations in 1 lesion	Number of unique mutations in 2 lesion	Number of shared mutations in 1 lesion	Number of shared mutations in 2 lesion
P20-haoshuang	EGFR, c.2156G>C (p.G719A)	N	0.027	1 （100%）	2 （100%）	0 （0%）	0（0%）
	ERBB2, c.2313_2324dupATACGTGATGGC (p.Y772_A775dup)	0.055	N
	EGFR, c.2497T>G (p.L833V)	N	0.031
Patient No.	Tumor-specific mutation	Mutation abundance in 1 lesion	Mutation abundance in 2 lesion	Number of unique mutations in 1 lesion	Number of unique mutations in 2 lesion	Number of shared mutations in 1 lesion	Number of shared mutations in 2 lesion
P21-zhangsuxia	EGFR, c.2573T>G (p.L858R)	0.314	0.139	6 （85.71%）	2 （66.67%）	1 （14.29%）	1（33.33%）
	CDKN2A, c.151-1G>A	0.055	N
	EGFR, c.2126A>C (p.E709A)	0.276	N
	MDM2 amplification	2.3 times	N
	CBLB, c.815G>A (p.R272Q)	0.055	N
	PIK3R, c.35T>A (p.L12Q)	N	0.029
	PRF1, c.1621A>T (p.M541L)	0.02	N
	PTCH1, c.2717G>A (p.R906H)	N	0.094
	RAD54L, c.1132G>A (p.E378K)	0.09	N
Patient No.	Tumor-specific mutation	Mutation abundance in 1 lesion	Mutation abundance in 2 lesion	Number of unique mutations in 1 lesion	Number of unique mutations in 2 lesion	Number of shared mutations in 1 lesion	Number of shared mutations in 2 lesion
P22-zhoubingwen	EGFR, c.2573T>G (p.L858R)	0.047	N	3 （100%）	5 （100%）	0 （0%）	0（0%）
	MET, c.2888-20_2891del	N	0.029
	NF1, c.3321_3327del (p.T1108Lfs2)	N	0.045
	ATM, c.8192T>A (p.V2731D)	N	0.034
	CDKN1A, c.91A>T (p.S31C)	N	0.013
	FANCI, c.959A>G (p.Q320R)	0.007	N
	TP53, c.533A>C (p.H178P)	0.041	N
	TP63, c.1036G>T (p.A346S)	N	0.094
Patient No.	Tumor-specific mutation	Mutation abundance in 1 lesion	Mutation abundance in 2 lesion	Number of unique mutations in 1 lesion	Number of unique mutations in 2 lesion	Number of shared mutations in 1 lesion	Number of shared mutations in 2 lesion
P23-wangxiuying	EGFR, c.2240_2257del (p.L747_P753delinsS)	0.107	N	2 （100%）	3 （100%）	0 （0%）	0（0%）
	TSC1, c.1237C>T (p.0413)	N	0.044
	BRAF, c.1396G>A (p.G466R)	N	0.03
	BTK, c.1177+2T>A	N	0.048
	B2M, c.5C>A (p.S2Y)	0.094	N
Patient No.	Tumor-specific mutation	Mutation abundance in 1 lesion	Mutation abundance in 2 lesion	Number of unique mutations in 1 lesion	Number of unique mutations in 2 lesion	Number of shared mutations in 1 lesion	Number of shared mutations in 2 lesion
P24-chenjunbo	EGFR, c.2573T>G (p.L858R)	0.028	0.014	0 （0%）	3 （75%）	1 （100%）	1（25%）
	EGFR, c.2235_2249del (p.E746_A750del)	N	0.028
	FANCA, c.3158G>A (p.R1053H)	N	0.037
	MED12, c.2054C>T (p.S685L)	N	0.079
Patient No.	Tumor-specific mutation	Mutation abundance in 1 lesion	Mutation abundance in 2 lesion	Number of unique mutations in 1 lesion	Number of unique mutations in 2 lesion	Number of shared mutations in 1 lesion	Number of shared mutations in 2 lesion
P25-zhoumin	EGFR, c.2573T>G (p.L858R)	0.152	0.161	10 （90.91%）	5 （83.33%）	1 （9.09%）	1（16.67%）
	ARIDIA, c.6140C>G (p.S2047)	0.017	N
	BRAF, c.1406G>C (p.G469A)	N	0.063
	KRAS, c.34G>T (p.G12C)	0.068	N
	SETD2, c.4565dup (p.N1522Kfs7)	0.081	N
	TP53, c.817C>T (p.R273C)	0.02	N
	AMER1, c.1894G>C (p.E632Q)	0.013	N
	ATRX, c.5457T>A (p.D1819E)	N	0.025
	CBLB, c.2903G>A (p.R968Q)	0.013	N
	DENND1A, c.2884A>G (p.M962V)	0.037	N
	FLT1, c.3968C>T (p.P1323L)	N	0.154
	LRP1B, c.4618T>G (p.C1540G)	N	0.108
	PDCD1, c.815G>A (p.R272Q)	0.027	N
	SETD2, c.2114C>T (p.S705L)	0.084	N
	FLT1, c.3968C>T (p.P1323L)	N	0.154
	SLC34A2, c.404_406del (p.S135del)	0.026	N
Patient No.	Tumor-specific mutation	Mutation abundance in 1 lesion	Mutation abundance in 2 lesion	Number of unique mutations in 1 lesion	Number of unique mutations in 2 lesion	Number of shared mutations in 1 lesion	Number of shared mutations in 2 lesion
P26-shilijuan	EGFR, c.2235_2249del (p.E746_A750del)	0.132	0.202	0 （0%）	5 （71.43%）	2 （100%）	2（28.57%）
	TERC, amplification	1.5 times	3.0 times
	ATRX, c.3358G>c (p.D1120H)	N	0.063
	CHD8, c.1369A>T (p.1457F)	N	0.054
	NSD1, c.3605G>A (p.R1202Q)	N	0.028
	PLK1, c.1273T>C (p.Y425H)	N	0.045
	WT1, c.775G>A (p.G259S)	N	0.015
Patient No.	Tumor-specific mutation	Mutation abundance in 1 lesion	Mutation abundance in 2 lesion	Number of unique mutations in 1 lesion	Number of unique mutations in 2 lesion	Number of shared mutations in 1 lesion	Number of shared mutations in 2 lesion
P27-liuqinghai	EGFR, c.2573T>G (p.L858R)	N	0.115	4 （80%）	3 （75%）	1 （20%）	1（25%）
	RET fusion, KIF5B:exon15~RET:exon12	0.48	N
	MCL1 amplification	5.5 times	4.3 times
	NKX2-1 amplification	5.6 times	N
	ADGRB3, c.4141C>A (p.R1381s)	0.116	N
	CDK4, c.252C>G (p.D84E)	N	0.176
	CDK4, c.236C>T (p.A79V)	N	0.171
	GRM8, c.172G>A (p.G58R)	0.131	N
Patient No.	Tumor-specific mutation	Mutation abundance in 1 lesion	Mutation abundance in 2 lesion	Number of unique mutations in 1 lesion	Number of unique mutations in 2 lesion	Number of shared mutations in 1 lesion	Number of shared mutations in 2 lesion
P28-huangcaixia	EGFR, c.2573T>G (p.L858R)	0.023	0.016	1 （50%）	1 （66.7%）	1 （50%）	1（33.3%）
	ERBB2, c.2313_2324dup (p.Y772_A775dup)	0.009	N
	EGFR, c.2127_2129del (p.E709_T710delinsD)	N	0.106
	RB1, c.789A>G (p.1263M)	N	0.118
Patient No.	Tumor-specific mutation	Mutation abundance in 1 lesion	Mutation abundance in 2 lesion	Number of unique mutations in 1 lesion	Number of unique mutations in 2 lesion	Number of shared mutations in 1 lesion	Number of shared mutations in 2 lesion
P29-huangcaixia	ERBB2, c.2313_2324dup (p.Y772_A775dup)	0.009	N	1 （100%）	2 （100%）	0 （0%）	0（0%）
	EGFR, c.2127_2129del (p.E709_T710delinsD)	N	0.106
	RB1, c.789A>G (p.1263M)	N	0.118
Patient No.	Tumor-specific mutation	Mutation abundance in 1 lesion	Mutation abundance in 2 lesion	Number of unique mutations in 1 lesion	Number of unique mutations in 2 lesion	Number of shared mutations in 1 lesion	Number of shared mutations in 2 lesion
P30-zhengguifang	EGFR, c.2235_2249del (p.E746_A750del)	0.088	0.045	2 （66.7%）	2 （66.7%）	1 （33.3%）	1（33.3%）
	TSC1, c.1027C>T (p.Q343)	N	0.051
	BRAF, c.1406G>T (p.G469V)	N	0.059
	GRM3, c.784G>A (p.E262K)	0.095	N
	IGFIR, c.3382G>A (p.A1128T)	0.052	N
Patient No.	Tumor-specific mutation	Mutation abundance in 1 lesion	Mutation abundance in 2 lesion	Number of unique mutations in 1 lesion	Number of unique mutations in 2 lesion	Number of shared mutations in 1 lesion	Number of shared mutations in 2 lesion
P31-zhaorongxiang	EGFR, c.2573T>G (p.L858R)	0.002	0.111	0 （0%）	3 （75%）	1 （100%）	1（25%）
	PALLD, c.628C>A (p.Q210K)	N	0.015
	TP53, c.799C>T (p.R267W)	N	0.021
	TP63, c.578C>T (p.T193M)	N	0.029

## Sheet: IPM P1-P10
Patient No.	Tumor-specific mutation	Mutation abundance in 1 lesion	Mutation abundance in 2 lesion	Number of unique mutations in 1 lesion	Number of unique mutations in 2 lesion	Number of shared mutations in 1 lesion	Number of shared mutations in 2 lesion
P1-jiangweiwu	LRP1B, c.13507_13508delGA insTG (p.D4503C)	N	0.057	0 （0%）	2 （25%）	6 （100%）	6 （75%）
	MAX, c.107G>T (p.R36M)	0.14	0.239
	NF1, c.1000_1001delAT (p.I334QfsX5)	0.102	0.21
	NF1, c.7321+1G>T	0.087	0.202
	NKX2-1 amplification	N	1.8 times
	TEK, c.2939T>C(p.I980T)	0.092	0.23
	TP53, c.722C>T(p.S241F)	0.121	0.221
	ZNF217, c.1412G>T(p.R471I)	0.091	0.166
Patient No.	Tumor-specific mutation	Mutation abundance in 1 lesion	Mutation abundance in 2 lesion	Number of unique mutations in 1 lesion	Number of unique mutations in 2 lesion	Number of shared mutations in 1 lesion	Number of shared mutations in 2 lesion
P2-zhuliying	EGFR, c.2318_2319insGCA (p.P772_H773insQ)	0.142	0.207	0 （0%）	2 （100%）	2 （50%）	2 （50%）
	JAK3 fusion, JAK3:exon6~FCHO1:exon28	N	0.011
	SETBP1, c.32G>A(p.R11Q)	N	0.011
	SLC34A2 fusion, SLC34A2:exon13~SOCS7:exon2	0.021	0.005
Patient No.	Tumor-specific mutation	Mutation abundance in 1 lesion	Mutation abundance in 2 lesion	Number of unique mutations in 1 lesion	Number of unique mutations in 2 lesion	Number of shared mutations in 1 lesion	Number of shared mutations in 2 lesion
P3-quyingbo	AR, c.848C>A (p.P283H)	0.022	0.011	0 （0%）	1 （20%）	4 （100%）	4 （80%）
	ARID1A, c.5293G>A (p.E1765K)	0.025	0.018
	EGFR, c.2573T>G (p.L858R)	0.081	0.061
	STAG2, c.568A>G (p.I190V)	N	0.018
	TP53, c.481G>A (p.A161T)	0.071	0.036
Patient No.	Tumor-specific mutation	Mutation abundance in 1 lesion	Mutation abundance in 2 lesion	Number of unique mutations in 1 lesion	Number of unique mutations in 2 lesion	Number of shared mutations in 1 lesion	Number of shared mutations in 2 lesion
P4-wanglichun	EGFR, c.2573T>G (p.L858R)	0.236	0.252	0 （0%）	1 （25%）	3 （100%）	3 （75%）
	NKX2-1 amplification	N	2.4 times
	PARP2, c.1412C>T (p.A471V)	0.061	0.08
	TP53, c.484A>T (p.l162F)	0.246	0.237
Patient No.	Tumor-specific mutation	Mutation abundance in 1 lesion	Mutation abundance in 2 lesion	Number of unique mutations in 1 lesion	Number of unique mutations in 2 lesion	Number of shared mutations in 1 lesion	Number of shared mutations in 2 lesion
P5-liuxiangxue	FLT1, c.2773C>T (p.R925C)	N	0.029	7 （29.17%）	5 （22.72%）	17 （70.83%）	17 （77.27%）
	FOXA1, c.763G>C (p.E255Q)	N	0.123
	GRIN2A, c.1897G>T (p.V633L)	0.159	0.299
	GRIN2A, c.2194G>T (p.A732S)	N	0.011
	GRM8, c.878C>G (p.A293G)	0.124	0.26
	HGF, c.2027C>A (p.P676Q)	0.111	0.253
	IGFIR, c.2143G>A (p.E715K)	0.036	N
	IKBKE, c.1A>G (p.M1?)	0.052	N
	JAK2, c.2396G>C (p.R799T)	0.116	0.014
	KDM5A, c.4720G>C (p.E1574Q)	N	0.016
	KDR, c.475G>T (p.V159L)	0.03	0.22
	KMT2C, c.1097A>T (p.Y366F)	0.023	0.031
	LRP1B, c.898G>T (p.V300L)	0.211	0.279
	LRP1B, c.11588G>T (p.G3863V)	0.204	0.259
	LRP1B, c.443A>G (p.E148G)	0.2	0.254
	LRP1B, c.13738G>A (p.D4580N)	0.024	N
	LRP1B, c.13154G>T (p.G4385V)	0.051	0.167
	LRP1B, c.7387T>G (p.C2463G)	0.014	N
	MTOR, c.1192del (p.R398Afs20)	0.123	0.223
	MTOR, c.83G>T (p.G28V)	0.13	0.213
	NF1, c.2324A>T (p.E775V)	0.128	0.297
	NTRK3, c.1453A>T (p.N485Y)	0.177	0.287
	PKHD1, c.3526G>T (p.V1176F)	0.128	0.278
	PTK2, c.2819A>G (p.D940G)	0.013	N
	PTPN13, c.7024C>G (p.Q2342E)	0.053	N
	RICTOR, c.5114C>G (p.S1705C)	0.035	N
	ROS1, c.3260A>G (p.N1087S)	0.147	0.369
	SETBP1, c.1544C>A (p.S515Y)	0.156	0.357
	SMAD4, c.1521A>T (p.K507N)	N	0.042
Patient No.	Tumor-specific mutation	Mutation abundance in 1 lesion	Mutation abundance in 2 lesion	Number of unique mutations in 1 lesion	Number of unique mutations in 2 lesion	Number of shared mutations in 1 lesion	Number of shared mutations in 2 lesion
P6-zhouyazhen	EGFR, c.2573T>G (p.L858R)	0.125	0.012	0 （0%）	1 （33.33%）	2 （100%）	2 （66.67%）
	EGFR, c.3026A>C (p.D1009A)	N	0.123
	TP53, c.1009C>T (p.R337C)	0.229	0.01
Patient No.	Tumor-specific mutation	Mutation abundance in 1 lesion	Mutation abundance in 2 lesion	Number of unique mutations in 1 lesion	Number of unique mutations in 2 lesion	Number of shared mutations in 1 lesion	Number of shared mutations in 2 lesion
P7-zhushihu	EGFR, c.2573T>G (p.L858R)	0.061	0.089	0 （0%）	0（0%）	5 （100%）	5 （66.67%）
	CDKN2A, c.220G>T (p.D74Y)	0.016	0.026
	ABCB1, c.180C>G (p.160M)	0.023	0.032
	GRIN2A, c.4352G>C (p.R1451T)	0.061	0.089
	TP53, c.711G>A (p.M2371)	0.034	0.056
Patient No.	Tumor-specific mutation	Mutation abundance in 1 lesion	Mutation abundance in 2 lesion	Number of unique mutations in 1 lesion	Number of unique mutations in 2 lesion	Number of shared mutations in 1 lesion	Number of shared mutations in 2 lesion
P8-xushouling	BRAF, c.1661T>C (p.1554T)	N	0.026	0 （0%）	1（16.67%）	5 （100%）	5 （83.33%）
	FANCC, c.888G>C (p.E296D)	0.011	0.079
	KIT, c.2169C>A (p.D723E)	0.087	0.075
	NF1, c.179_181del (p.T60del)	0.052	0.076
	TERT, c.1202C>T (p.A401V)	0.007	0.018
	TOP2A, c.2914A>T (p.M972L)	0.052	0.076
Patient No.	Tumor-specific mutation	Mutation abundance in 1 lesion	Mutation abundance in 2 lesion	Number of unique mutations in 1 lesion	Number of unique mutations in 2 lesion	Number of shared mutations in 1 lesion	Number of shared mutations in 2 lesion
P9-sunkeming	EGFR, c.2573T>G (p.L858R)	0.11	0.094	1 （33.33%）	2（50%）	2 （66.67%）	2 （50%）
	MET, c.3028+2T>G	0.102	0.024
	NOTCH1, c.7438_7444delCAGTTCC (p.Q2480)	N	0.013
	TP53, c.376-1G>A	N	0.087
	TP53, c.672G>T (p.E224D)	0.042	N
Patient No.	Tumor-specific mutation	Mutation abundance in 1 lesion	Mutation abundance in 2 lesion	Number of unique mutations in 1 lesion	Number of unique mutations in 2 lesion	Number of shared mutations in 1 lesion	Number of shared mutations in 2 lesion
P10-tianxuhong	EGFR, c.2573T>G (p.L858R)	0.11	0.094	4 （57.14%）	1（25%）	3（42.86%）	3 （75%）
	EGFR, c.2237_2255delinsT (p.E746_S752delinsV)	0.136	0.166
	CDKN2B, c.133C>T (p.R45C)	0.006	N
	FAT1, c.13609A>T (p.M4537L)	N	0.013
	GRIN2A, C.4204C>T (p.R1402W)	0.014	N
	PKHD1, c.2639G>A (p.R880H)	0.006	N
	ROS1, c.13del (p.Y5Tfs26)	0.038	0.021
	SMO, c.2122C>T (p.P708S)	0.007	N
